# Supplementary material for: Hemostatic Analysis of Simulated Gloydius ussuriensis Envenomation Using Canine Blood: A Comparison of Thromboelastography and Classical Coagulation Tests
Source: Animals (Basel). 2022 Jan 18;12(3):226. doi: 10.3390/ani12030226 (PMC8833665; doi:10.3390/ani12030226)
Supplement: Supplementary file 1 [file animals-12-00226-s001.zip]

Archive with 1 entries (1 files):
- animals-1519767-supplementary.pdf
